# Supplementary material for: Potentials of invasive Bidens pilosa, Conyza bonariensis and Parthenium hysterophorus species based on germination patterns and growth traits
Source: PLoS One. 2024 Sep 5;19(9):e0309568. doi: 10.1371/journal.pone.0309568 (PMC11376588; doi:10.1371/journal.pone.0309568)
Supplement: S1 Data — (XLSX) [file pone.0309568.s001.xlsx]

## Sheet: supplment
Table 1. Germination pattern of B. pilosa, C. bonariensis and P. hysterophorus under alternating temperature regimes and 12 h/12h (dark and light).
			Parthenium hysterophorus					Bidens pilosa				Conyza bonrensis
				Germination %				Germination %				Germination %
	Temperture Regime	R1	R2	R3	R4		R1	R2	R3	R4		R1	R2	R3	R4
	5/5℃	0	0	0	0		0	0	0	0		0	0	0	0
	5/10℃	0	0	0	0		0	0	0	0		10	10	8	12
	5/5℃	28.3333	28.7234	21.978	37.1134		6.81818	4.25532	1.07527	6.18557		70	86	78	86
	5/20℃	55.914	50	52.7473	54		23.6559	27.1028	17.5824	29.4737		180	188	180	176
	5/25℃	67.3759	66.6667	79.5699	78.5714		65.9091	65.6	65.2632	60.6383		148	164	160	180
	5/30℃	36	25.7732	22.7723	32		53.1915	47.3118	42.7083	49.4624		16	20	10	10
	5/35℃	0	0	0	0		48.9796	39.5604	41.8367	50		34	34	24	24
	5/40℃	0	0	0	0		3.06122	1.03093	1.02041	0		14	16	18	14
	10/10℃	74.7368	79.7872	74	89.899		1	4	1.03093	4		92	86	90	88
	10/15℃	56.1224	57.732	57.5758	61.3861		12.6437	17.2043	13.4021	17.3469		86	90	96	92
	10/0℃	78	78.022	74.2574	73.7374		35.1852	45.8333	20.2128	48.3516		84	94	98	96
	10/25℃	81.3725	65.6566	83.8384	64.2105		70.8333	83.871	79.5699	75.2688		92	92	90	88
	10/30℃	48.0392	42.4242	32.3232	24.2424		63.1579	73.913	81.6327	85.4167		96	88	86	90
	10/35℃	0	0	0	1.0101		71.875	61.2903	56.6667	60.6383		68	66	62	70
	10/40℃	0	0	0	0		0.990099	3	3.09278	0		8	22	26	14
	15/15℃	96.8085	89.5833	94.898	84.8485		86.9565	51.7241	53.4091	38.9474		98	94	96	98
	15/20℃	91.2088	83	82.4742	86.3158		74.7899	73.7374	63.3663	68.4211		100	76	100	100
	15/25℃	91.7526	86.7347	90.2913	92.7835		81.3187	73.4043	80.9091	76.1468		88	96	94	94
	15/30℃	75.5319	89.6907	84.5238	88.4211		75.2577	84.5361	60.8696	75.2688		96	94	78	98
	15/35℃	18.3673	40.1961	21.6981	17.3469		54.8387	47.0588	66	55.7895		86	94	90	94
	15/40℃	3	1.05263	9.09091	0.980392		3.06122	13.8298	16	8.33333		92	82	98	90
	20/20℃	96.1165	88.5057	93.4066	88.5417		95.7895	80	77.1739	83.9286		90	100	90	96
	20/25℃	97.0297	92.5	97.9167	99.0099		84.375	82.1782	91.8182	83.8384		82	98	92	94
	20/30℃	88.0435	96.8085	98.0198	96.7391		85.8696	95.6044	87.2549	94.1176		80	82	94	96
	20/35℃	89.4737	90.5263	90.099	91.1765		83.5052	76.5306	92.6316	65.625		80	98	96	100
	20/40℃	90.8163	93.75	87.8788	91.7526		23.4043	32.9787	28.2828	43.0108		98	92	92	96
	25/25℃	87.1287	87.619	92.1569	94		83.3333	81.1111	74.2268	82		94	90	96	94
	25/30℃	95.1456	98.0392	93.9394	92.8571		96.8085	95.1456	92.7083	91.0112		88	74	86	82
	25/35℃	98.9474	92.3913	95.8333	86.3636		89.4737	90.7216	92.6829	91.7526		92	90	80	84
	25/40℃	96.9697	93.9394	92.8571	96.1165		72.1649	80.6452	93.0693	88.7755		90	86	92	82
	30/30℃	40.8602	54.0816	21.9048	29.4118		97.9167	89.6907	91.3978	89.0756		86	80	98	82
	30/35℃	47.3118	51.0417	46.9388	66.3265		84.7619	87.0968	92.4731	93.1034		24	36	40	72
	30/40℃	83	90	87	85.8586		94.5652	95.122	96.0396	94.2308		74	72	72	72
	35/35℃	0	0	0	0		87.5	88.6364	90.1099	84.2105		42	48	48	36
	35/40℃	0	0	0	0		74.4898	73.2673	75.5814	76.7677		0	0	0	0
	40/40℃	0	0	0	0		0	0	0	0		0	0	0	0
Table 2. Average of the three invasive weeds germination percentages over tested temperature ranges.
	Low temperature		5℃/5℃	5℃/10℃	10℃/10℃
	Moderate high and low		5℃/15℃	5℃/20℃	5℃/25℃	10℃/15℃	10℃/20℃	10℃/25℃	10℃/30℃	15℃/15℃
			15℃/20℃	15℃/25℃	15℃/30℃	15℃/35℃	20℃/20℃	20℃/25℃	20℃/30℃	20℃/35℃	25℃/25℃	25℃/30℃
	High temperature		25℃/35℃	25℃/40℃	30℃/30℃	30℃/35℃	30℃/40℃	20℃/40℃
	Large range high and low temperature		5℃/30℃	5℃/35℃	5℃/40℃	10℃/35℃	10℃/40℃	15℃/40℃
	Extremely high temperature		35℃/35℃	35℃/40℃	40℃/40℃
		B. pilosa		C. bonariensis			P. hysterophorus
	Low temperature	0.47 ± 0.57		10.71 ± 2.86			12.13 ± 4.44
	Moderate high and low	48.02 ± 4.11		18.64 ± 3.18			5.61 ± 1.72
	High temperature	47.86 ± 6.86		68.63 ± 5.74			62.00 ± 2.48
	Large range high and low temperature	58.56 ± 4.65		55.12 ± 3.77			53.82 ± 2.48
	Extremely high temperature	2.73 ± 1.29		0.63 ± 0.93			0.00 ± 0.00
	Maximum regim	25/30 ℃		20/30℃			20/25℃
Table 3. Effect of Osmotic pressure in B. pilosa, C. bonariensis and P. hysterophorus seeds germination percentage
	Polyethyleneglycole
Parthenium hysterophorus	ppm	R1	R2	R3	R4	Average	%	stdev	R%
	0	17	16	16	17	16.5	82.5	0.57735	0
	-0.1	12	12	14	13	12.75	63.75	0.957427	22.7273
	-0.25	11	12	12	13	12	60	0.816497	27.2727
	-0.5	1	0	1	0	0.5	2.5	0.57735	96.9697
	-1	0	0	0	0	0	0	0	100
	-1.5	0	0	0	0	0	0	0	100
Bidens pilosa	Polyethyleneglycole
	ppm	R1	R2	R3	R4	Average	stdev	%	R%
	0	17	18	18	17	17.5	87.5	0.57735	0
	0.2	14	15	14	15	14.5	72.5	0.57735	17.1429
	0.4	14	13	13	13	13.25	66.25	0.5	24.2857
	0.6	4	3	3	4	3.5	17.5	0.57735	80
	0.8	1	1	1	0	0.75	3.75	0.5	95.7143
	1	0	0	0	0	0	0	0	100
	Polyethyleneglycole
Conyza bonariensis	ppm	R1	R2	R3	R4	Average	stdev	%	R%
	0	17	16	17	18	17	85	0.816497	0
	-0.1	16	15	14	15	16	80	0.816497	5.88235
	-0.25	13	14	15	13	13.75	68.75	0.957427	19.1176
	-0.5	4	6	5	4	4.75	23.75	0.957427	72.0588
	-1	1	2	1	2	1.5	7.5	0.57735	91.1765
	-1.5	0	0	0	0	0	0	0	100
Table 4. Effect of Salinity in B. pilosa, C. bonariensis and P. hysterophorus seeds germination percentage
	Nacl	Salinity
	ppm	R1	R2	R3	R4	Average	stdev	%
Parthenium hysterophorus	0	13	13	14	12	13	0.816497	65
	500	13	14	15	13	13.75	0.957427	68.75
	1000	12	14	12	13	12.75	0.957427	63.75
	2000	12	10	9	10	10.25	1.25831	51.25
	3000	3	4	2	3	3	0.816497	15
	4000	0	0	1	0	0.25	0.5	1.25
	5000	0	0	0	0	0	0	0
	Nacl
Bidens pilosa	ppm	R1	R2	R3	R4	Average	stdev	%
	0	11	13	11	12	11.75	0.957427	58.75
	500	17	18	19	19	18.25	0.957427	91.25
	1000	17	19	19	18	18.25	0.957427	91.25
	2000	17	16	16	17	16.5	0.57735	82.5
	3000	5	6	5	7	5.75	0.957427	28.75
	4000	2	2	1	2	1.75	0.5	8.75
	5000	0	0	0	0	0	0	0
	Nacl
	ppm	R1	R2	R3	R4	Average	stdev	%
Conyza bonariensis	0	11	13	14	12	12.5	1.29099	62.5
	500	17	18	19	19	18.25	0.957427	91.25
	1000	13	12	13	14	13	0.816497	65
	2000	10	11	12	10	10.75	0.957427	53.75
	3000	5	4	5	3	4.25	0.957427	21.25
	4000	0	0	0	0	0	0	0
	5000	0	0	0	0	0	0	0
Table 5. Effect of pH levels in B. pilosa, C. bonariensis and P. hysterophorus seeds germination percentage
	pH levels
Parthenium hysterophorus	pH	R1	R2	R3	R4	Average	stdev	%
	1	0	0	0	0	0	0	0
	2	0	0	0	0	0	0	0
	3	0	0	0	0	0	0	0
	4	1	1	1	1	1	0.534522	5
	5	7	5	6	7	6.25	2.87539	31.25
	6	16	15	14	14	14.75	4.6291	73.75
	7	18	17	17	16	17	1.45774	85
	8	13	12	14	12	12.75	2.41646	63.75
	9	4	3	4	4	3.75	4.86239	18.75
	10	1	0	1	1	0.75	1.66905	3.75
Bidens pilosa
	pH	R1	R2	R3	R4	Average	stdev	%
	1	0	0	0	0	0	0	0
	2	0	0	0	0	0	0	0
	3	0	0	0	0	0	0	0
	4	2	2	3	2	2.25	1.24642	11.25
	5	14	15	17	14	15	6.88554	75
	6	17	18	18	17	17.5	1.66905	87.5
	7	13	12	12	11	12	3.01188	60
	8	9	10	11	9	9.75	1.45774	48.75
	9	4	5	7	6	5.5	2.50357	27.5
	10	1	0	1	0	0.5	2.82843	2.5
Conyza bonariensis	pH	R1	R2	R3	R4	Average	stdev	%
	1	0	0	0	0	0	0	0
	2	0	0	0	0	0	0	0
	3	0	0	0	0	0	0	0
	4	2	2	3	2	2.25	1.24642	11.25
	5	3	2	4	3	3	0.744024	15
	6	14	15	16	14	14.75	6.33443	73.75
	7	15	16	16	17	16	1.06066	80
	8	4	5	7	6	5.5	5.70088	27.5
	9	1	2	1	0	1	2.60494	5
	10	0	0	0	0	0	0.755929	0
	11	0	0	0	0	0	0	0
	12	0	0	0	0	0	0	0
Table 6. the tested invasive species RGR and NAR during growth stages
		Relative growth rate					Net Assimilation Rate
		RGR (mg per day)					NAR (mg mm−2 day−1)
stages	Replicates	C. bonariensis	B. pilosa	P.hysterophorus		C. bonariensis	B. pilosa	P. hysterophorus
Seedling	1	170.06	164.971	167.229		25.2285	11.8946	7.18009
	1	173.485	166.632	170.292		25.971	12.9129	8.03809
	1	172.695	166.249	169.585		25.7997	12.6779	7.84009
Juvenile	2	35.5983	29.8428	33.3984		130.632	60.908	9.47276
	2	36.7816	30.7112	34.8177		133.182	64.1938	10.4528
	2	37.1366	30.9717	35.2435		133.947	65.1796	10.7468
Flowering	3	24.2122	42.6505	33.7794		53.7042	18.5093	141.228
	3	25.3667	43.2769	34.6394		55.3936	19.376	143.948
	3	25.713	43.4649	34.8974		55.9004	19.636	144.764
Seeds	4	19.1034	14.8506	16.7891		35.4002	12.6915	12.4972
	4	20.1748	15.3767	17.4891		36.7335	13.2993	13.3772
	4	20.4963	15.5346	17.6991		37.1335	13.4816	13.6412
Table 7. Invasive species Plasticity index during growth stages and invaded soils chemical and physical analysis.
		Plasticity index(PI)
		Conyza	Bidness	Parathenium		Soil analysis	El-Behria	Al-Qalyubia	El-Ghrabia
	Root dry weight	0.964818	0.983387	0.931571			C. bonariensis	B. pilosa	P. hysterophorus
	Stem dry weight	0.969469	0.986775	0.983191		pH	8.1	8	7.6
	Leaves dryweights	0.971491	0.961648	0.885554		EC ( ds/m)	0.827	1.454	0.235
	Leaves area (cm	0.957969	0.94788	0.819938		TDS (mg/L)	2.477	1.234	0.312
	Plant Length	0.91018	0.940741	0.910921		Ca (meq/L)	12.39	3.342	2.255
	Number of leaves	0.946237	0.940889	0.955556		Mg (meq/L)	11.146	2.134	0.452
	Leavs Area	0.957969	0.938685	0.825179		Na (meq/L)	50.721	6.035	2.014
	Leaf dry matter	0.991372	0.982348	0.887026		K (meq/L)	1.45	1.2	0.48
	Total dry mass	0.968294	0.984881	0.956766		HCO3 (meq/L)	2.45	1.535	2.783
	Specific leaf area	0.794713	0.716683	0.589238		SO4 (meq/L)	20.625	2.743	4.456
	Specific stem length	0.439866	0.0508655	0.36223		Cl (meq/L)	6.805	9.7	1.798
	S⁄ R ratio Shoot to root ratio	0.362348	0.467378	0.339824		Soil texture	Sandy loam	Clay soil	Clay soil
